# Supplementary material for: Plasma Levels of mir-34a-5p Correlate with Systemic Inflammation and Low Naïve CD4 T Cells in Common Variable Immunodeficiency
Source: J Clin Immunol. 2023 Dec 22;44(1):21. doi: 10.1007/s10875-023-01618-0 (PMC10739380; doi:10.1007/s10875-023-01618-0)
Supplement: Supplementary file 3 — Supplementary file3 (XLSX 23 KB) [file 10875_2023_1618_MOESM3_ESM.xlsx]

## Sheet: Table S2-S5
Table S2. Protein assay list Target 96 Inflammation v.3021
Panel	Assay	Uniprot ID	OlinkID
Olink INFLAMMATION(v.3021)	IL8	P10145	OID00471
Olink INFLAMMATION(v.3021)	VEGFA	P15692	OID00472
Olink INFLAMMATION(v.3021)	CD8A	P01732	OID05124
Olink INFLAMMATION(v.3021)	MCP-3	P80098	OID00474
Olink INFLAMMATION(v.3021)	GDNF	P39905	OID00475
Olink INFLAMMATION(v.3021)	CDCP1	Q9H5V8	OID00476
Olink INFLAMMATION(v.3021)	CD244	Q9BZW8	OID00477
Olink INFLAMMATION(v.3021)	IL7	P13232	OID00478
Olink INFLAMMATION(v.3021)	OPG	O00300	OID00479
Olink INFLAMMATION(v.3021)	LAP TGF-beta-1	P01137	OID00480
Olink INFLAMMATION(v.3021)	uPA	P00749	OID00481
Olink INFLAMMATION(v.3021)	IL6	P05231	OID00482
Olink INFLAMMATION(v.3021)	IL-17C	Q9P0M4	OID00483
Olink INFLAMMATION(v.3021)	MCP-1	P13500	OID00484
Olink INFLAMMATION(v.3021)	IL-17A	Q16552	OID00485
Olink INFLAMMATION(v.3021)	CXCL11	O14625	OID00486
Olink INFLAMMATION(v.3021)	AXIN1	O15169	OID00487
Olink INFLAMMATION(v.3021)	TRAIL	P50591	OID00488
Olink INFLAMMATION(v.3021)	IL-20RA	Q9UHF4	OID00489
Olink INFLAMMATION(v.3021)	CXCL9	Q07325	OID00490
Olink INFLAMMATION(v.3021)	CST5	P28325	OID00491
Olink INFLAMMATION(v.3021)	IL-2RB	P14784	OID00492
Olink INFLAMMATION(v.3021)	IL-1 alpha	P01583	OID00493
Olink INFLAMMATION(v.3021)	OSM	P13725	OID00494
Olink INFLAMMATION(v.3021)	IL2	P60568	OID00495
Olink INFLAMMATION(v.3021)	CXCL1	P09341	OID00496
Olink INFLAMMATION(v.3021)	TSLP	Q969D9	OID00497
Olink INFLAMMATION(v.3021)	CCL4	P13236	OID00498
Olink INFLAMMATION(v.3021)	CD6	P30203	OID00499
Olink INFLAMMATION(v.3021)	SCF	P21583	OID00500
Olink INFLAMMATION(v.3021)	IL18	Q14116	OID00501
Olink INFLAMMATION(v.3021)	SLAMF1	Q13291	OID00502
Olink INFLAMMATION(v.3021)	TGF-alpha	P01135	OID00503
Olink INFLAMMATION(v.3021)	MCP-4	Q99616	OID00504
Olink INFLAMMATION(v.3021)	CCL11	P51671	OID00505
Olink INFLAMMATION(v.3021)	TNFSF14	O43557	OID00506
Olink INFLAMMATION(v.3021)	FGF-23	Q9GZV9	OID00507
Olink INFLAMMATION(v.3021)	IL-10RA	Q13651	OID00508
Olink INFLAMMATION(v.3021)	FGF-5	P12034	OID00509
Olink INFLAMMATION(v.3021)	MMP-1	P03956	OID00510
Olink INFLAMMATION(v.3021)	LIF-R	P42702	OID00511
Olink INFLAMMATION(v.3021)	FGF-21	Q9NSA1	OID00512
Olink INFLAMMATION(v.3021)	CCL19	Q99731	OID00513
Olink INFLAMMATION(v.3021)	IL-15RA	Q13261	OID00514
Olink INFLAMMATION(v.3021)	IL-10RB	Q08334	OID00515
Olink INFLAMMATION(v.3021)	IL-22 RA1	Q8N6P7	OID00516
Olink INFLAMMATION(v.3021)	IL-18R1	Q13478	OID00517
Olink INFLAMMATION(v.3021)	PD-L1	Q9NZQ7	OID00518
Olink INFLAMMATION(v.3021)	Beta-NGF	P01138	OID00519
Olink INFLAMMATION(v.3021)	CXCL5	P42830	OID00520
Olink INFLAMMATION(v.3021)	TRANCE	O14788	OID00521
Olink INFLAMMATION(v.3021)	HGF	P14210	OID00522
Olink INFLAMMATION(v.3021)	IL-12B	P29460	OID00523
Olink INFLAMMATION(v.3021)	IL-24	Q13007	OID00524
Olink INFLAMMATION(v.3021)	IL13	P35225	OID00525
Olink INFLAMMATION(v.3021)	ARTN	Q5T4W7	OID00526
Olink INFLAMMATION(v.3021)	MMP-10	P09238	OID00527
Olink INFLAMMATION(v.3021)	IL10	P22301	OID00528
Olink INFLAMMATION(v.3021)	TNF	P01375	OID05548
Olink INFLAMMATION(v.3021)	CCL23	P55773	OID00530
Olink INFLAMMATION(v.3021)	CD5	P06127	OID00531
Olink INFLAMMATION(v.3021)	CCL3	P10147	OID00532
Olink INFLAMMATION(v.3021)	Flt3L	P49771	OID00533
Olink INFLAMMATION(v.3021)	CXCL6	P80162	OID00534
Olink INFLAMMATION(v.3021)	CXCL10	P02778	OID00535
Olink INFLAMMATION(v.3021)	4E-BP1	Q13541	OID00536
Olink INFLAMMATION(v.3021)	IL-20	Q9NYY1	OID00537
Olink INFLAMMATION(v.3021)	SIRT2	Q8IXJ6	OID00538
Olink INFLAMMATION(v.3021)	CCL28	Q9NRJ3	OID00539
Olink INFLAMMATION(v.3021)	DNER	Q8NFT8	OID01213
Olink INFLAMMATION(v.3021)	EN-RAGE	P80511	OID00541
Olink INFLAMMATION(v.3021)	CD40	P25942	OID00542
Olink INFLAMMATION(v.3021)	IL33	O95760	OID00543
Olink INFLAMMATION(v.3021)	IFN-gamma	P01579	OID05547
Olink INFLAMMATION(v.3021)	FGF-19	O95750	OID00545
Olink INFLAMMATION(v.3021)	IL4	P05112	OID00546
Olink INFLAMMATION(v.3021)	LIF	P15018	OID00547
Olink INFLAMMATION(v.3021)	NRTN	Q99748	OID00548
Olink INFLAMMATION(v.3021)	MCP-2	P80075	OID00549
Olink INFLAMMATION(v.3021)	CASP-8	Q14790	OID00550
Olink INFLAMMATION(v.3021)	CCL25	O15444	OID00551
Olink INFLAMMATION(v.3021)	CX3CL1	P78423	OID00552
Olink INFLAMMATION(v.3021)	TNFRSF9	Q07011	OID00553
Olink INFLAMMATION(v.3021)	NT-3	P20783	OID00554
Olink INFLAMMATION(v.3021)	TWEAK	O43508	OID00555
Olink INFLAMMATION(v.3021)	CCL20	P78556	OID00556
Olink INFLAMMATION(v.3021)	ST1A1	P50225	OID00557
Olink INFLAMMATION(v.3021)	STAMBP	O95630	OID00558
Olink INFLAMMATION(v.3021)	IL5	P05113	OID00559
Olink INFLAMMATION(v.3021)	ADA	P00813	OID00560
Olink INFLAMMATION(v.3021)	TNFB	P01374	OID00561
Olink INFLAMMATION(v.3021)	CSF-1	P09603	OID00562
INFLAMMATION(v.3021), Olink, Uppsala, Sweden
Table S3A. Deregulated miRNA CVID-C with immune dysregulation complications vs healthy controls
miRNA	Identifier	Raw counts	FC	P-value	FDR
		(Max group mean)
hsa-let-7f-5p	URS00003B7674_9606	7428.60	-1.72	0.000039	0.0029
hsa-let-7g-5p	URS00004AFF8D_9606	2557.10	-1.74	0.000031	0.0024
hsa-miR-26b-5p	URS0000316FA5_9606	4566.40	-1.79	0.000022	0.0018
hsa-miR-18a-5p	URS000035CC3E_9606	48.40	-2.02	0.000068	0.0045
hsa-miR-374a-5p	URS000029E173_9606	150.10	-2.17	0.000017	0.0016
hsa-miR-103a-3p	URS0000476BE1_9606	4740.80	-2.36	6.1e-9	0.0000038
hsa-miR-144-3p	URS000037C5A8_9606	521.60	-2.42	0.0000022	0.00043
hsa-miR-190a-5p	URS0000520927_9606	113.60	-2.44	0.000064	0.0044
hsa-miR-301a-3p	URS00001C11BC_9606	38.90	-2.44	0.000016	0.0016
hsa-miR-454-3p	URS00004F77ED_9606	217.30	-2.96	1.5e-7	0.000042
hsa-miR-182-5p	URS00001CC379_9606	289.40	-3.49	2.4e-7	0.000056
hsa-miR-139-3p	URS000023BE29_9606	134.70	2.17	0.00015	0.0091
hsa-miR-21-5p	URS000039ED8D_9606	4426.90	2.18	8.1e-9	0.0000038
hsa-miR-139-5p	URS000025D232_9606	34.10	2.26	0.000016	0.0016
hsa-miR-483-5p	URS000003575B_9606	333.20	2.38	0.000015	0.0016
hsa-miR-34a-5p	URS000030BD69_9606	45.90	2.51	0.0000051	0.00080
hsa-miR-885-5p	URS0000246356_9606	27.10	2.60	0.000022	0.0018
hsa-miR-1246	URS000028C188_9606	180.10	2.71	0.000017	0.0016
hsa-miR-95-3p	URS00002E2DE7_9606	30.60	3.11	2.6e-9	0.0000037
hsa-miR-5196-3p	URS000075E072_9606	10.60	3.23	0.00017	0.0098
hsa-miR-214-3p	URS00002C11C3_9606	11.50	3.26	0.00011	0.0069
hsa-miR-4516	URS00000BF7F9_9606	10.50	3.35	0.0000044	0.00077
hsa-miR-1290	URS000043F369_9606	41.00	3.40	6.4e-8	0.000022
hsa-miR-196a-5p	URS00000DA6A7_9606	7.50	5.21	0.0000089	0.0012
FC, fold change; FDR, false discovery rate
Table S3B. Deregulated miRNA CVID-InO (infection only) vs healthy controls
miRNA	Identifier	Raw Counts	FC	P-value	FDR
		(Max group mean)
hsa-let-7f-5p	URS00003B7674_9606	7428.60	-1.72	0.000037	0.0035
hsa-miR-103a-3p	URS0000476BE1_9606	4740.80	-2.54	2.4e-10	3.4e-7
hsa-miR-10b-3p	URS00004AC389_9606	6.10	3.23	0.000012	0.0018
hsa-miR-1246	URS000028C188_9606	123.40	2.50	0.000076	0.0050
hsa-miR-1301-3p	URS00000FC8EB_9606	81.80	-3.91	0.000033	0.0033
hsa-miR-1307-3p	URS00004B1671_9606	612.90	-2.21	0.000015	0.0020
hsa-miR-146b-5p	URS000075DF95_9606	275.00	-2.10	0.00011	0.0068
hsa-miR-190a-5p	URS0000520927_9606	113.60	-2.76	0.0000075	0.0016
hsa-miR-191-5p	URS00005C2E31_9606	6440.20	-2.41	0.0000034	0.00095
hsa-miR-194-5p	URS000029C2DC_9606	278.70	1.91	0.000060	0.0044
hsa-miR-21-5p	URS000039ED8D_9606	2,918.40	1.72	0.000063	0.0044
hsa-miR-224-5p	URS0000D55DFB_9606	201.80	-4.83	5.7e-7	0.00026
hsa-miR-26a-5p	URS000019B0F7_9606	5827.90	-1.80	0.0000095	0.0017
hsa-miR-26b-5p	URS0000316FA5_9606	4566.40	-1.70	0.00012	0.0071
hsa-miR-30a-5p	URS000043D1A9_9606	305.20	1.77	0.000033	0.0033
hsa-miR-339-5p	URS000003FD55_9606	433.10	-2.51	0.000049	0.0040
hsa-miR-370-3p	URS00004900F1_9606	34.90	-4.25	0.0000027	0.00093
hsa-miR-374a-5p	URS000029E173_9606	150.10	-2.17	0.000020	0.0023
hsa-miR-423-3p	URS00000BE495_9606	904.40	-1.91	0.000058	0.0044
hsa-miR-454-3p	URS00004F77ED_9606	217.30	-3.55	1.3e-9	9.2e-7
hsa-miR-483-5p	URS000003575B_9606	245.80	2.15	0.00015	0.0085
hsa-miR-625-5p	URS00001F9866_9606	17.40	-2.64	0.000018	0.0023
hsa-miR-660-5p	URS0000116A70_9606	340.60	1.93	0.0000083	0.0016
hsa-miR-744-5p	URS00002ED61F_9606	672.80	-2.39	0.000044	0.0039
FC, fold change; FDR, false discovery rate
Table S4. Real-time qPCR analysis of selected miRNAs in plasma
miRNA	Raw Counts	CV%	FC	Call rate*	Annotation
	(Mean)			(% of samples)
hsa-let-7d-3p	514.1	13.4	N/A	97	Normalization
hsa-miR-23a-3p	2735.2	18.5	N/A	100	Normalization
hsa-miR-1-3p	99.2	N/A	-4.36	9	C vs InO
hsa-miR-190b-5p	35.1	N/A	-3.04	3	C vs InO
hsa-miR-103a-3p	3427.3	N/A	-2.36	100	C vs HC	IFN-g
hsa-miR-214-3p	13.74	N/A	3.26	22	C vs HC	IFN-g
hsa-miR-301a-3p	36.0	N/A	-2.44	77	C vs HC	IFN-g
hsa-miR-34a-5p	74.2	N/A	2.51	87	C vs HC	IFN-g
hsa-miR-454-3p	139.9	N/A	-2.96	21	C vs HC	IFN-g
hsa-miR-155-5p	413.8	N/A	2.03	83	C vs InO	1)
CV%, coefficient of variation; FC, fold change; InO, CVID infection only;
C, CVID with immune dysregulation; HC, healthy controls;
IFN-g, involved in interferon-gamma signaling; 1) Amato G et al. Molecules.
2020;25:4760. doi: 10.3390/molecules25204760
*Call rate by RT-PCR
Table S5. Overlap hsa-miR-34a-5p targets and inflammatory plasma protein assay
Immune system process	Target 96 Inflammation	Overlap
hsa-miR-34a-5p targets	assays
n=176	n=92	n=4
ACTG1	4E-BP1	CD40
ADARB1	ADA	CXCL9
ADGRG3	ARTN	IL10
AGO1	AXIN1	TNF
AKT1	Beta-NGF
AP2A1	CASP-8
AP2A2	CCL11
AP2B1	CCL19
AP2M1	CCL20
APAF1	CCL23
APEH	CCL25
ATG5	CCL28
ATG7	CCL3
ATXN1L	CCL4
AXL	CD244
BAG6	CD40
BAK1	CD5
BAX	CD6
BCL10	CD8A
BCL2	CDCP1
BCL2L11	CSF-1
BECN1	CST5
BIRC2	CX3CL1
BIRC3	CXCL1
BNIP3	CXCL10
CACNB3	CXCL11
CAPN1	CXCL5
CAPZB	CXCL6
CASP1	CXCL9
CASP3	DNER
CASP8	EN-RAGE
CASP9	FGF-19
CCL22	FGF-21
CD24	FGF-23
CD27	FGF-5
CD40	Flt3L
CD40LG	GDNF
CD44	HGF
CD70	IFN-gamma
CDK6	IL-1 alpha
CNOT4	IL-10RA
CSF1R	IL-10RB
CTNNB1	IL-12B
CXCL9	IL-15RA
CYBB	IL-17A
DAPK1	IL-17C
DCTN5	IL-18R1
DDX21	IL-20
DEGS1	IL-20RA
DLL1	IL-22 RA1
DNAJC5	IL-24
DSP	IL-2RB
DYRK3	IL10
EFNB1	IL13
EPHA2	IL18
ERBB2	IL2
FASLG	IL33
FKBP1B	IL4
FLOT2	IL5
FOS	IL6
FOXP1	IL7
FUT10	IL8
GPI	LAP TGF-beta-1
GRB2	LIF
GYG1	LIF-R
H3F3A	MCP-1
HDAC1	MCP-2
HIST1H2BA	MCP-3
HIST1H2BJ	MCP-4
HIST1H3A	MMP-1
HIST1H4A	MMP-10
HIST2H2BE	NRTN
HIST2H3A	NT-3
HMGB1	OPG
HOXB8	OSM
HSPA1A	PD-L1
HSPA1B	SCF
HUWE1	SIRT2
IFNB1	SLAMF1
IFNLR1	ST1A1
IGF1R	STAMBP
IL10	TGF-alpha
IL6R	TNF
IMPDH1	TNFB
IMPDH2	TNFRSF9
ITGA6	TNFSF14
ITGB3	TRAIL
JAG1	TRANCE
JARID2	TSLP
KIF11	TWEAK
KIF2A	uPA
KIF2C	VEGFA
KIF4A
KIF5B
KIT
KLC1
KLF4
KMT2D
L1CAM
LEF1
LTA
LTBR
MAP2K1
MAP3K1
MAP3K14
MAP3K7
MAPK3
MKNK2
MOV10
MYB
MYC
MYO1C
NAIP
NAMPT
NDRG1
NFE2L1
NFKB1
NLRC5
NOD1
NOTCH1
NOTCH2
PCBP2
PDXK
PIK3CG
PLA2G2D
PLCG1
POLL
POLR3E
PPP3R1
PRKD1
PTMS
PTPRJ
PUM2
PUS7
PYGB
RBCK1
RIPK2
RRAS
RTN4
S100P
SAA1
SEC61A1
SENP1
SERPINB1
SIRT1
SLC2A3
SNAP23
SPTAN1
SRC
STAT1
SURF4
TCF7
TFRC
TGFBR2
TMOD3
TNF
TNFRSF10A
TNFRSF10B
TNFRSF21
TOM1
TP53
TP73
TPD52
TRAF2
TRAF3
TREM2
TSPAN14
UBR4
ULBP2
VAMP2
VAV3
VCL
WASF2
WNT1
XIAP
ZAP70
